# Supplementary material for: Effects of Web-Based Physical–Cognitive Telerehabilitation Exergaming on Physical and Cognitive Performance in Chronic Stroke Survivors: Protocol for a Randomized Controlled Trial
Source: J Clin Med. 2026 Apr 13;15(8):2945. doi: 10.3390/jcm15082945 (PMC13116758; doi:10.3390/jcm15082945)
Supplement: Supplementary file 1 [file jcm-15-02945-s001.zip]

Archive with 2 entries (2 files):
- jcm-4217768-supplementary- File S2.pdf
- jcm-4217768-supplementary-File S1.pdf
